# Supplementary material for: Identification of LAMA1 mutations ends diagnostic odyssey and has prognostic implications for patients with presumed Joubert syndrome
Source: Brain Commun. 2021 Jul 16;3(3):fcab163. doi: 10.1093/braincomms/fcab163 (PMC8374969; doi:10.1093/braincomms/fcab163)
Supplement: fcab163_Supplementary_Data [file fcab163_Supplementary_Data.zip]

Archive with 5 entries (5 files):
- Original_submission_decision_letter.pdf
- Response_to_reviewers_comments_original.pdf
- Revision_1_Decision_Letter.pdf
- Supplementary_material_2.docx
- Manuscript_original_submission.pdf
